# Supplementary material for: Weakly supervised veracity classification with LLM-predicted credibility signals
Source: EPJ Data Sci. 2025 Feb 21;14(1):16. doi: 10.1140/epjds/s13688-025-00534-0 (PMC11845407; doi:10.1140/epjds/s13688-025-00534-0)
Supplement: Supplementary file 1 — (ZIP 110 kB) [file 13688_2025_534_MOESM1_ESM.zip]

Archive with 23 entries (17 files):
- PASTEL-main/
- PASTEL-main/.gitignore
- PASTEL-main/LICENSE
- PASTEL-main/README.md
- PASTEL-main/data/
- PASTEL-main/data/cache/
- PASTEL-main/data/cache/.gitkeep
- PASTEL-main/data/datasets/
- PASTEL-main/data/datasets/.gitkeep
- PASTEL-main/data/signals.csv
- PASTEL-main/data/signals/
- PASTEL-main/data/signals/.gitkeep
- PASTEL-main/diagram.png
- PASTEL-main/requirements.txt
- PASTEL-main/scripts/
- PASTEL-main/scripts/bert_roberta.py
- PASTEL-main/scripts/consolidate.py
- PASTEL-main/scripts/cross_dataset.py
- PASTEL-main/scripts/error_analysis.ipynb
- PASTEL-main/scripts/finetune.py
- PASTEL-main/scripts/prompt.py
- PASTEL-main/scripts/signal_analysis.ipynb
- PASTEL-main/scripts/train_ws.py
