# Supplementary material for: Weakly supervised veracity classification with LLM-predicted credibility signals
Source: EPJ Data Sci. 2025 Feb 21;14(1):16. doi: 10.1140/epjds/s13688-025-00534-0 (PMC11845407; doi:10.1140/epjds/s13688-025-00534-0)
Supplement: Supplementary file 1 — (ZIP 110 kB) [file 13688_2025_534_MOESM1_ESM.zip › PASTEL-main/data/signals.csv]

Number	Crediblity Signal	Subject Type	Question
1	Evidence	Body	Does the article fail to present any supporting evidence or arguments to substantiate its claims?
2	Explicitly Unverified Claims	Body	Does the article contain claims that are explicitly unverified?
3	Clickbait	Title	Does the article contain any form of ‘clickbait’ in the title?
4	Misleading about content	Title	Does the title of article fail to accurately reflect its content?
5	Personal Perspective	Body	Does the article express the author’s opinion on the subject?
6	Emotional Valence	Body	Does the article lack a neutral tone?
7	Polarising Language	Body	Does the article make use of polarising terms or make divisions into sharply contrasting groups or sets of opinions or beliefs?
8	Call to Action	Body	Does the article contain language that can be understood as a call to action, requesting readers to follow-through with a particular task or tells readers what to do?
9	Bias	Body	Does the article contain explicit or implicit biases?
10	Inference	Body	Does the article make claims about correlation and causation?
11	Expert Citation	Body	Does the article lack citations of experts in the subject?
12	Document Citation	Body	Does the article lack citations of studies or documents to support its claims?
13	Source Credibility	Body	Does the article cite sources that are not considered credible?
14	Incorrect Spelling	Body	Does the article have significant misspellings and/or grammatical errors?
15	Informal Tone	Body	Does the article make use of all caps or consecutive exclamation or question marks?
16	Incivility	Body	Does the article make use of stereotypes and generalisations of groups of people?
17	Impoliteness	Body	Does the article contain insults, name-calling or profanity?
18	Sensationalism	Title/Body	Does the article make use of sensationalist claims?
19	Reported by Other Sources	Body	Was the story on this article not reported by other reputable media outlets?
