# Supplementary material for: Weakly supervised veracity classification with LLM-predicted credibility signals
Source: EPJ Data Sci. 2025 Feb 21;14(1):16. doi: 10.1140/epjds/s13688-025-00534-0 (PMC11845407; doi:10.1140/epjds/s13688-025-00534-0)
Supplement: Supplementary file 1 — (ZIP 110 kB) [file 13688_2025_534_MOESM1_ESM.zip › PASTEL-main/requirements.txt]

snorkel==0.9.9
accelerate==0.22.0
torch==2.0.1
transformers==4.32.1
bitsandbytes==0.41.1
pytorch_lightning==2.0.8
datasets==2.14.5
numpy==1.25.2
seaborn==0.13.2
